# Supplementary material for: Clinical study of ultrasound-guided minimally invasive catheterization combined with compound cortex phellodendri fluid in the treatment of lactational breast abscess
Source: PLoS One. 2024 Sep 16;19(9):e0308548. doi: 10.1371/journal.pone.0308548 (PMC11404787; doi:10.1371/journal.pone.0308548)
Supplement: S1 Dataset — (XLSX) [file pone.0308548.s001.xlsx]

## Sheet: Sheet2
group	age(years)	operation	postoperative washing fluid	Lactation time(day)	Time of onset （day）	Hospitalization days（day）	Purulent cavity size（cm）	Involvement of central area of breast	Placement time of drainage tube(days)	Recovery time(days)	postoperative drainage(the First day)（ml）	postoperative drainage(the second day)(ml)	postoperative drainage(the third day)(ml)	preoperative NRS score	The First day(NRS)	The second day(NRS)	The third day(NRS)	Time of redness and swelling subsiding after operation(days)	Scar length(mm)	VAS	Fetal number	The septum of the purulent cavity	Lactation outcome	mammary fistula	Satisfaction	pre-operation WBC	pre-operation Neutrophils	pre-operation PCT	pre-operation CRP	pre-operation PIV	pre-operation SII	pre-operation SIRI	postoperation WBC	postoperation Neutrophils	postoperation PCT	postoperation CRP	postoperation PIV	postoperation SII	postoperation SIRI
A	35	minimal invasive	1	30	7	7	4	NO	5	6	30	16	15	6	6	3	1	3	2	0	1	NO	breastfeeding	NO	Satisfied	13.4	11.09	0.05	15	1828.06	2504.19	5.22	5.07	3.02	0.03	0.96	194.14	647.14	0.62
A	28	minimal invasive	1	23	14	6	6	NO	5	7	14	18	18	7	6	1	1	2	3	0	1	NO	breastfeeding	NO	Satisfied	19.63	16.4	0.07	25	3487.27	2789.82	7.56	6.4	4.59	0.06	10.7	328.56	1314.26	0.83
A	27	minimal invasive	1	25	14	6	4	NO	4	6	35	26	7	7	5	2	1	3	3	0	1	YES	breastfeeding	NO	Satisfied	13.74	10.81	0.05	20	1176.13	1837.7	3.84	5.16	3.16	0.03	14.6	302.35	863.87	0.72
A	30	minimal invasive	1	45	5	6	4	NO	6	7	35	22	12	8	6	2	1	3	2	0	≥2	YES	breastfeeding	NO	Satisfied	12.27	9.51	0.06	15	1351.41	1778.17	3.76	6.06	3.76	0.02	6.35	179.72	718.88	0.49
A	37	minimal invasive	1	56	10	6	5	NO	3	6	12.5	12	7	6	5	1	1	2	2	0	1	NO	breastfeeding	NO	Satisfied	8.55	6.72	0.02	8	600.18	1538.93	2	5.16	3.16	0.03	9.74	302.35	863.87	0.72
A	28	minimal invasive	1	76	7	5	3	NO	5	7	10	11	12	8	6	3	1	2	3	1	1	YES	breastfeeding	NO	Satisfied	8.92	7.28	0.04	10	713.44	1928.22	2.43	5.07	3.02	0.04	14.6	194.14	647.14	0.62
A	31	minimal invasive	1	33	14	4	3	NO	3	6	11	8.5	6	6	5	1	1	3	2	0	1	YES	breastfeeding	NO	Satisfied	14.3	11.66	0.05	20	2688.73	2489.57	8.51	6.28	3.96	0.06	22.4	464.38	910.55	1.29
A	25	minimal invasive	1	43	14	6	4	NO	4	8	20	12	8.5	7	4	2	2	3	2	0	≥2	NO	breastfeeding	NO	Satisfied	21.51	17.4	1.02	59	3703.97	2916.51	7.86	5.16	3.16	0.03	0.96	302.35	863.87	0.72
A	22	minimal invasive	1	56	5	5	4	NO	2	5	12	3	1	7	4	1	1	2	3	1	1	NO	Stop breastfeeding	NO	Satisfied	9.42	6.3	0.09	16	877.74	1253.91	2.13	5.16	3.16	0.03	10.7	302.35	863.87	0.72
A	27	minimal invasive	1	37	10	5	8	YES	2	6	4	1	0	8	3	3	1	3	3	1	1	YES	breastfeeding	NO	Satisfied	8.55	6.72	1.72	110	600.18	1538.93	2	5.07	3.02	0.06	14.6	194.14	647.14	0.62
A	33	minimal invasive	1	32	14	7	4	NO	8	5	38	42	20	6	4	1	1	3	2	1	1	NO	breastfeeding	NO	Satisfied	8.92	7.28	0.04	9	713.44	1928.22	2.43	6.28	3.96	0.01	6.35	464.38	910.55	1.29
A	27	minimal invasive	1	58	14	5	5	NO	5	8	10.5	9.8	6.5	7	4	3	1	2	3	1	1	NO	breastfeeding	NO	Satisfied	14.3	11.66	0.06	15	2688.73	2489.57	8.51	5.16	3.16	0.02	9.74	302.35	863.87	0.72
A	29	minimal invasive	1	45	14	5	5	YES	4	7	4.5	2.5	2	7	3	2	1	3	2	1	1	YES	breastfeeding	NO	Satisfied	21.51	17.4	1.63	58	3703.97	2916.51	7.86	6.49	3.85	0.04	10.7	212.37	558.87	0.67
A	37	minimal invasive	1	56	30	6	6	YES	6	10	40	14	20	8	5	2	1	3	3	1	1	YES	breastfeeding	YES	Satisfied	9.42	6.3	0.08	13	877.74	1253.91	2.13	6.12	3.81	0.05	10.7	256.74	802.32	0.65
A	32	minimal invasive	1	32	20	6	8	YES	5	8	32	18	10	6	4	1	1	2	3	1	1	NO	breastfeeding	YES	Satisfied	11.59	9.2	0.06	26.9	874.25	1748.51	2.54	4.69	2.69	0.06	15.5	101.7	508.5	0.35
A	21	minimal invasive	1	34	30	6	4	NO	5	8	27	12	2	8	3	2	1	2	2	1	1	NO	breastfeeding	NO	Satisfied	7.57	2.24	0.05	9	299.7	555	0.54	5.31	3.22	0.03	0.96	262.8	730	0.72
A	25	minimal invasive	1	25	5	5	4	NO	5	5	39	26	20	6	3	2	1	3	2	1	1	NO	breastfeeding	NO	Not satisfied	7.94	4.76	0.02	8	301.39	684.98	0.85	6.65	3.81	0.02	14.6	165.89	535.13	0.54
A	32	minimal invasive	1	56	30	8	5	NO	7	9	22	20	14	7	3	3	0	3	3	0	≥2	NO	breastfeeding	NO	Satisfied	9.21	6.59	0.04	10	438.08	1068.48	1.31	8.38	5.86	0.04	10.7	277.04	865.75	0.94
A	32	minimal invasive	1	36	7	4	3	NO	4	5	39	8	4	7	4	1	1	2	2	0	1	YES	breastfeeding	NO	Satisfied	8.11	5.26	0.05	20	403.14	1033.68	1.02	6.12	4.24	0.05	15.5	482.06	1268.58	1.3
A	30	minimal invasive	1	23	7	5	6	NO	5	8	10	12	12	8	5	3	0	3	2	0	≥2	NO	breastfeeding	NO	Satisfied	9.13	7.43	0.01	8	723.19	1390.74	3.3	8.38	5.86	0.06	0.96	277.04	865.75	0.94
A	32	minimal invasive	1	32	20	6	8	NO	5	7	32	18	10	6	7	6	1	3	3	0	1	NO	breastfeeding	NO	Satisfied	9.63	7.24	0.03	10	647.31	1377.26	1.96	6.12	4.24	0.03	14.6	482.06	1268.58	1.3
A	21	minimal invasive	1	34	30	6	4	NO	5	10	27	12	2	7	8	6	3	2	3	0	1	NO	breastfeeding	NO	Satisfied	12.38	8.77	0.06	15	1142.61	2040.37	3.34	6.1	3.27	0.04	6.35	191.85	737.9	0.56
A	25	minimal invasive	1	25	5	5	4	NO	5	8	39	26	20	7	6	5	1	2	2	1	1	NO	breastfeeding	NO	Satisfied	9.33	7.34	0.05	20	747.83	1526.18	2.19	6.12	4.24	0.06	15.5	482.06	1268.58	1.3
A	32	minimal invasive	1	56	30	8	5	NO	7	9	22	20	14	8	8	6	2	4	2	0	≥2	NO	breastfeeding	NO	Satisfied	12.38	8.77	0.05	19	1129.24	2016.5	3.34	6.1	3.27	0.03	0.96	191.85	737.9	0.56
A	32	minimal invasive	1	36	7	4	3	YES	4	7	20	8	4	6	6	5	2	4	3	0	1	YES	breastfeeding	NO	Satisfied	9.2	6.5	0.08	49	702.31	1114.78	2.2	6.27	1.92	0.02	14.6	73.25	293	0.25
A	30	minimal invasive	1	23	7	5	6	NO	5	7	10	12	12	7	7	6	3	3	3	0	≥2	NO	breastfeeding	NO	Satisfied	10.79	7.88	0.03	10	837.2	1196	2.8	6.1	3.27	0.04	6.35	191.85	737.9	0.56
B	31	minimal invasive	2	75	7	6	5	NO	6	8	24	10	25	7	7	5	3	2	2	0	≥2	NO	breastfeeding	NO	Satisfied	11	9.21	0.5	26.7	1332.43	2834.95	6.76	9.36	5.73	0.05	9.74	751.86	1029.95	2.65
B	26	minimal invasive	2	30	6	8	7	YES	5	8	25	4	4	8	8	4	1	3	2	1	1	YES	Stop breastfeeding	NO	Satisfied	10.47	8.11	0.02	8	1193.69	1956.86	3.19	5.99	3.31	0.06	0.99	227.62	555.17	0.72
B	27	minimal invasive	2	60	15	5	5	NO	8	10	30	35	20	6	6	4	2	3	3	1	1	YES	breastfeeding	NO	Satisfied	5.7	3.41	0.04	3	218.86	455.97	0.94	4.76	2.63	0.03	2.59	137.38	327.11	0.69
B	39	minimal invasive	2	30	7	6	6	YES	9	10	60	45	35	8	8	3	1	2	2	2	≥2	NO	breastfeeding	YES	Not satisfied	7.62	4.2	0.02	2	104.05	400.2	0.37	8.02	4.84	0.04	16	248.83	606.89	0.78
B	27	minimal invasive	2	30	7	7	4	NO	4	7	8	13	10	6	6	4	3	4	2	0	1	YES	breastfeeding	NO	Satisfied	10.47	8.11	0.01	8	1193.69	1956.86	3.19	6.1	3.27	0.05	4.17	191.85	737.9	0.56
B	37	minimal invasive	2	38	10	7	7	NO	3	8	50	10	5	7	7	4	1	3	3	0	≥2	YES	breastfeeding	NO	Satisfied	6.79	3.93	0.03	10	316.92	660.24	1.08	3.19	1.49	0.06	4.17	56.69	236.22	0.29
B	29	minimal invasive	2	47	4	5	3	NO	4	8	13	14	16	7	7	3	3	2	3	1	1	NO	breastfeeding	NO	Satisfied	4.62	1.9	0.02	1	65.2	191.78	0.3	6.65	3.81	0.03	15.5	165.89	535.13	0.54
B	30	minimal invasive	2	23	7	6	4	NO	5	9	17	30	15	8	8	5	2	4	2	0	1	NO	breastfeeding	NO	Satisfied	9.63	7.24	0.03	10	647.31	1377.26	1.96	8.38	5.86	0.02	0.96	277.04	865.75	0.94
B	31	minimal invasive	2	60	7	5	3	NO	3	8	7	8	9	7	7	4	2	3	3	0	1	YES	breastfeeding	NO	Satisfied	8.17	5.47	0.03	3	607.26	1190.71	1.54	6.12	4.24	0.04	14.6	482.06	1268.58	1.3
B	33	minimal invasive	2	45	7	5	8	NO	3	8	10	4	4	7	7	3	1	3	2	1	1	NO	breastfeeding	NO	Satisfied	9.21	6.59	0.03	10	438.08	1068.48	1.31	8.38	5.86	0.05	6.35	277.04	865.75	0.94
B	34	minimal invasive	2	65	7	7	6	NO	5	10	6	6	5	8	8	3	2	2	3	1	1	NO	breastfeeding	NO	Not satisfied	8.11	5.26	0.05	20	403.14	1033.68	1.02	6.12	4.24	0.06	9.74	482.06	1268.58	1.3
B	28	minimal invasive	2	53	15	6	5	YES	5	9	22	27	12	6	6	3	2	3	3	0	1	YES	breastfeeding	YES	Satisfied	9.13	7.43	0.02	8	723.19	1390.74	3.3	6.1	3.27	0.03	0.99	191.85	737.9	0.56
B	29	minimal invasive	2	60	4	3	4	NO	6	9	30	16	15	8	8	4	2	4	2	0	1	YES	breastfeeding	NO	Satisfied	9.63	7.24	0.03	10	647.31	1377.26	1.96	6.12	4.24	0.04	2.59	482.06	1268.58	1.3
B	26	minimal invasive	2	90	30	8	12	YES	7	9	35	18	18	6	6	5	3	2	2	0	1	NO	breastfeeding	YES	Satisfied	19.63	16.4	0.07	25	3487.27	2789.82	7.56	6.1	3.27	0.06	16	191.85	737.9	0.56
B	29	minimal invasive	2	90	7	7	5	NO	6	8	45	45	7	7	7	7	3	4	3	1	1	NO	breastfeeding	NO	Satisfied	9.33	7.34	0.06	20	747.83	1526.18	2.19	6.27	1.92	0.01	4.17	73.25	293	0.25
B	24	minimal invasive	2	55	11	6	10	YES	5	9	62	22	12	7	7	8	6	3	2	0	1	NO	breastfeeding	YES	Satisfied	12.38	8.77	0.05	19	1129.24	2016.5	3.34	6.1	3.27	0.02	4.17	191.85	737.9	0.56
B	32	minimal invasive	2	30	11	6	4	NO	4	8	12.5	12	7	8	8	6	6	3	2	0	1	NO	breastfeeding	NO	Not satisfied	10.5	6.5	0.07	35	702.31	1114.78	2.2	9.36	5.73	0.04	14.6	751.86	1029.95	2.65
B	32	minimal invasive	2	23	7	7	6	NO	7	8	35	34.6	20	6	6	8	5	2	3	0	1	YES	breastfeeding	NO	Satisfied	10.79	7.88	0.03	10	837.2	1196	2.8	5.99	3.31	0.05	6.35	227.62	555.17	0.72
B	28	minimal invasive	2	25	20	8	4	NO	5	10	11	8.5	8	7	7	6	6	2	3	1	1	NO	breastfeeding	NO	Satisfied	11	9.21	0.06	16.7	1332.43	2834.95	6.76	4.76	2.63	0.06	9.74	137.38	327.11	0.69
B	26	minimal invasive	2	45	21	7	4	NO	4	8	20	12	8.5	7	7	7	5	4	2	1	≥2	NO	breastfeeding	NO	Satisfied	10.47	8.11	0.02	8	1193.69	1956.86	3.19	8.02	4.84	0.04	0.99	248.83	606.89	0.78
B	26	minimal invasive	2	45	21	8	4	NO	4	9	20	12	8.5	8	8	7	6	3	2	1	≥2	NO	breastfeeding	NO	Satisfied	7.7	3.41	0.04	3	218.86	455.97	0.94	6.1	3.27	0.04	2.59	191.85	737.9	0.56
C	39	minimal invasive	3	56	15	9	5	NO	4	7	12	3	0.5	6	6	8	5	2	2	0	1	YES	breastfeeding	NO	Satisfied	7.62	4.2	0.02	2	104.05	400.2	0.37	3.19	1.49	0.06	16	56.69	236.22	0.29
C	37	minimal invasive	3	76	15	7	3	NO	3	8	4	1	0	8	8	6	4	3	3	2	1	YES	breastfeeding	NO	Satisfied	10.47	8.11	0.01	8	1193.69	1956.86	3.19	6.12	4.24	0.01	4.17	482.06	1268.58	1.3
C	35	minimal invasive	3	33	10	8	3	YES	9	14	38	42	40	6	6	8	4	3	3	0	1	NO	breastfeeding	YES	Not satisfied	9.63	7.24	0.03	10	647.31	1377.26	1.96	6.1	3.27	0.02	4.17	191.85	737.9	0.56
C	28	minimal invasive	3	43	11	8	4	NO	7	10	35	30	20	7	7	6	3	4	2	0	≥2	YES	breastfeeding	NO	Satisfied	12.38	8.77	0.06	15	1142.61	2040.37	3.34	6.27	1.92	0.04	15.5	73.25	293	0.25
C	34	minimal invasive	3	56	21	6	4	NO	4	7	25	15	14	7	7	7	4	3	2	0	1	YES	breastfeeding	NO	Not satisfied	19.63	16.4	0.07	25	3487.27	2789.82	7.56	6.1	3.27	0.05	0.96	191.85	737.9	0.56
C	27	minimal invasive	3	37	14	7	8	YES	9	12	60	14	20	8	8	7	4	3	2	1	1	NO	breastfeeding	YES	Satisfied	12.38	8.77	0.05	19	1129.24	2016.5	3.34	9.36	5.73	0.06	14.6	751.86	1029.95	2.65
C	26	minimal invasive	3	32	16	9	4	NO	6	12	32	18	10	6	6	8	3	2	3	1	1	NO	breastfeeding	NO	Satisfied	9.2	6.5	0.08	49	702.31	1114.78	2.2	5.99	3.31	0.04	6.35	227.62	555.17	0.72
C	28	minimal invasive	3	58	9	5	5	NO	6	10	27	12	2	7	7	7	5	5	3	0	1	YES	breastfeeding	NO	Satisfied	10.79	7.88	0.03	10	837.2	1196	2.8	4.76	2.63	0.01	2.59	137.38	327.11	0.69
C	29	minimal invasive	3	45	7	6	5	YES	9	14	47	26	20	7	7	7	4	3	2	0	1	NO	breastfeeding	YES	Not satisfied	11	9.21	0.5	26.7	1332.43	2834.95	6.76	8.02	4.84	0.02	16	248.83	606.89	0.78
C	29	minimal invasive	3	56	6	7	6	YES	10	15	62	90	94	8	8	8	3	3	3	0	1	NO	breastfeeding	YES	Satisfied	10.47	8.11	0.02	8	1193.69	1956.86	3.19	6.1	3.27	0.04	4.17	191.85	737.9	0.56
C	29	minimal invasive	3	32	5	8	8	NO	4	7	39	28	16	6	6	6	3	2	3	0	1	YES	Stop breastfeeding	NO	Satisfied	5.7	3.41	0.04	3	218.86	455.97	0.94	4.76	2.63	0.05	4.17	137.38	327.11	0.69
C	34	minimal invasive	3	34	10	5	4	NO	5	8	10	12	12	7	7	8	3	3	2	0	1	YES	breastfeeding	NO	Satisfied	7.62	4.2	0.02	2	104.05	400.2	0.37	8.02	4.84	0.06	14.6	248.83	606.89	0.78
C	28	minimal invasive	3	25	12	5	4	NO	7	14	24	10	25	7	7	6	4	3	3	1	1	NO	breastfeeding	NO	Satisfied	10.47	8.11	0.01	8	1193.69	1956.86	3.19	6.1	3.27	0.04	6.35	191.85	737.9	0.56
C	29	minimal invasive	3	56	11	6	5	YES	6	8	25	10	4	8	8	3	1	2	3	1	≥2	NO	Stop breastfeeding	YES	Not satisfied	7.79	4.93	0.03	10	454.1	966.17	1.33	3.19	1.49	0.03	9.74	56.69	236.22	0.29
C	36	minimal invasive	3	36	7	5	3	NO	8	9	35	40	20	6	6	1	1	2	2	2	1	NO	breastfeeding	NO	Satisfied	4.62	1.9	0.02	1	65.2	191.78	0.3	6.12	4.24	0.06	0.99	482.06	1268.58	1.3
C	32	minimal invasive	3	23	20	5	6	NO	8	13	82	62	54	6	6	2	1	2	3	3	≥2	NO	breastfeeding	YES	Satisfied	9.63	7.24	0.03	10	647.31	1377.26	1.96	6.1	3.27	0.01	2.59	191.85	737.9	0.56
C	24	minimal invasive	3	45	21	5	5	NO	4	7	8	13	9	7	7	2	1	3	2	4	≥2	YES	breastfeeding	NO	Satisfied	8.17	5.47	0.03	3	607.26	1190.71	1.54	6.27	1.92	0.02	16	73.25	293	0.25
C	29	minimal invasive	3	30	15	8	7	NO	4	6	50	10	9	7	7	1	1	3	3	2	1	NO	breastfeeding	NO	Not satisfied	9.21	6.59	0.03	10	438.08	1068.48	1.31	6.1	3.27	0.03	4.17	191.85	737.9	0.56
C	30	minimal invasive	3	60	15	4	5	YES	5	8	13	14	16	8	8	3	1	2	3	2	1	NO	Stop breastfeeding	YES	Satisfied	8.11	5.26	0.05	20	403.14	1033.68	1.02	9.36	5.73	0.05	4.17	751.86	1029.95	2.65
C	39	minimal invasive	3	30	10	8	4	NO	6	8	17	30	15	7	7	1	2	2	2	1	≥2	NO	breastfeeding	NO	Not satisfied	9.13	7.43	0.02	8	723.19	1390.74	3.3	5.99	3.31	0.01	4.17	227.62	555.17	0.72
C	32	minimal invasive	3	23	20	5	6	NO	8	9	82	62	54	7	7	2	2	2	2	3	≥2	NO	breastfeeding	NO	Satisfied	9.63	7.24	0.03	10	647.31	1377.26	1.96	4.76	2.63	0.02	15.5	137.38	327.11	0.69
D	28	Incision operation	1	30	11	3	4	YES	3	6	15	8	4	8	8	1	1	3	16	1	1	NO	breastfeeding	YES	Not satisfied	12.38	8.77	0.06	15	1142.61	2040.37	3.34	8.02	4.84	0.04	0.96	248.83	606.89	0.78
D	27	Incision operation	1	38	21	4	7	NO	3	7	10	4	2	6	6	3	1	3	14	4	≥2	NO	breastfeeding	NO	Satisfied	19.63	16.4	0.07	25	3487.27	2789.82	7.56	6.1	3.27	0.05	14.6	191.85	737.9	0.56
D	27	Incision operation	1	47	14	5	3	NO	5	10	15	17	10	8	8	1	1	2	14	3	1	NO	breastfeeding	NO	Satisfied	12.38	8.77	0.05	19	1129.24	2016.5	3.34	4.76	2.63	0.06	6.35	137.38	327.11	0.69
D	29	Incision operation	1	23	16	3	3	YES	6	12	22	27	12	6	6	3	1	3	13	2	1	NO	breastfeeding	YES	Satisfied	10.5	6.5	0.07	35	702.31	1114.78	2.2	8.02	4.84	0.04	2.59	248.83	606.89	0.78
D	25	Incision operation	1	60	9	5	3	NO	6	12	30	16	15	7	7	2	1	3	15	4	1	YES	breastfeeding	NO	Not satisfied	10.79	7.88	0.03	10	837.2	1196	2.8	6.1	3.27	0.03	16	191.85	737.9	0.56
D	28	Incision operation	1	45	7	21	8	NO	7	14	28	18	18	7	7	2	1	2	15	4	1	NO	breastfeeding	NO	Satisfied	11	9.21	0.06	16.7	1332.43	2834.95	6.76	3.19	1.49	0.06	4.17	56.69	236.22	0.29
D	21	Incision operation	1	180	6	5	6	YES	5	10	45	45	7	8	8	1	1	3	13	3	1	NO	breastfeeding	YES	Not satisfied	10.47	8.11	0.02	8	1193.69	1956.86	3.19	6.12	4.24	0.01	4.17	482.06	1268.58	1.3
D	28	Incision operation	1	53	5	2	5	NO	6	15	62	22	12	6	6	2	1	2	15	4	1	YES	breastfeeding	NO	Satisfied	9.33	7.34	0.05	20	747.83	1526.18	2.19	6.12	4.24	0.02	4.17	482.06	1268.58	1.3
D	27	Incision operation	1	60	10	6	3	YES	4	8	12.5	12	7	7	7	2	1	2	16	4	1	YES	breastfeeding	YES	Satisfied	12.38	8.77	0.05	19	1129.24	2016.5	3.34	6.1	3.27	0.03	4.17	191.85	737.9	0.56
D	28	Incision operation	1	90	12	6	12	NO	9	17	70	60	65	7	7	3	1	2	14	3	1	YES	Stop breastfeeding	YES	Satisfied	9.2	6.5	0.08	49	702.31	1114.78	2.2	6.27	1.92	0.06	14.6	73.25	293	0.25
D	26	Incision operation	1	90	11	10	5	NO	3	8	11	8.5	6	8	8	1	0	5	14	2	1	NO	breastfeeding	NO	Not satisfied	10.79	7.88	0.03	10	837.2	1196	2.8	6.1	3.27	0.01	6.35	191.85	737.9	0.56
D	35	Incision operation	1	55	11	6	10	NO	3	7	20	12	8.5	6	6	3	1	3	13	3	1	NO	breastfeeding	NO	Satisfied	11	9.21	0.5	26.7	1332.43	2834.95	6.76	9.36	5.73	0.02	9.74	751.86	1029.95	2.65
D	28	Incision operation	1	30	7	5	4	NO	4	13	12	3	0.5	8	8	6	0	4	15	4	≥2	YES	breastfeeding	NO	Satisfied	10.47	8.11	0.02	8	1193.69	1956.86	3.19	5.99	3.31	0.04	0.99	227.62	555.17	0.72
D	27	Incision operation	1	23	20	8	6	YES	3	7	16	10	5	6	6	6	3	3	15	3	1	YES	breastfeeding	YES	Satisfied	5.7	3.41	0.04	3	218.86	455.97	0.94	4.76	2.63	0.05	2.59	137.38	327.11	0.69
D	30	Incision operation	1	25	21	7	4	NO	10	20	38	42	40	7	7	5	1	3	14	3	1	NO	breastfeeding	NO	Satisfied	7.62	4.2	0.02	2	122.44	470.91	0.37	8.02	4.84	0.06	16	248.83	606.89	0.78
D	37	Incision operation	1	45	15	5	4	YES	6	14	16	15	10	7	7	6	2	5	13	4	1	NO	Stop breastfeeding	YES	Satisfied	10.47	8.11	0.01	8	1193.69	1956.86	3.19	6.1	3.27	0.04	4.17	191.85	737.9	0.56
D	28	Incision operation	1	56	15	5	5	NO	7	14	45	35	20	8	8	5	2	5	15	5	1	YES	breastfeeding	YES	Satisfied	6.79	3.93	0.03	10	97.36	374.47	0.34	4.76	2.63	0.04	4.07	137.38	327.11	0.69
D	31	Incision operation	1	76	10	8	5	YES	8	16	60	14	20	6	6	6	3	6	15	4	1	NO	Stop breastfeeding	YES	Satisfied	19.63	16.4	0.07	25	3487.27	2789.82	7.56	8.02	4.84	0.06	5.17	248.83	606.89	0.78
D	25	Incision operation	1	33	11	5	3	NO	5	8	32	18	10	7	7	5	3	3	13	3	1	NO	breastfeeding	NO	Satisfied	9.63	7.24	0.03	10	647.31	1377.26	1.96	6.1	3.27	0.01	15.5	191.85	737.9	0.56
D	22	Incision operation	1	43	21	6	4	NO	5	8	27	12	2	7	7	4	1	3	15	5	1	YES	breastfeeding	NO	Not satisfied	8.17	5.47	0.03	3	607.26	1190.71	1.54	3.19	1.49	0.02	0.96	56.69	236.22	0.29
D	22	Incision operation	1	43	21	6	4	NO	5	9	27	12	2	8	8	4	2	5	16	4	1	YES	Stop breastfeeding	NO	Satisfied	9.21	6.59	0.03	10	438.08	1068.48	1.31	6.12	4.24	0.04	14.6	482.06	1268.58	1.3
D	31	Incision operation	1	48	5	7	6	YES	7	10	90	110	105	9	8	7	4	6	14	5	1	NO	Stop breastfeeding	YES	Not satisfied	8.11	5.26	0.05	20	403.14	1033.68	1.02	6.12	4.24	0.05	6.35	482.06	1268.58	1.3
E	27	Incision operation	2	56	14	7	4	NO	7	11	47	26	20	7	7	4	3	3	14	5	1	YES	breastfeeding	YES	Satisfied	9.13	7.43	0.02	8	723.19	1390.74	3.3	6.1	3.27	0.06	2.59	191.85	737.9	0.56
E	33	Incision operation	2	37	16	8	8	YES	14	19	62	90	94	7	7	4	1	4	13	4	1	NO	Stop breastfeeding	YES	Not satisfied	9.63	7.24	0.03	10	647.31	1377.26	1.96	6.27	1.92	0.04	16	73.25	293	0.25
E	27	Incision operation	2	32	9	5	4	YES	5	9	39	23	12	8	8	3	3	3	15	4	≥2	NO	breastfeeding	YES	Satisfied	12.38	8.77	0.06	15	1142.61	2040.37	3.34	6.1	3.27	0.01	5.17	191.85	737.9	0.56
E	29	Incision operation	2	58	7	6	5	NO	6	10	23	20	12	6	6	5	2	3	15	5	1	YES	breastfeeding	NO	Satisfied	19.63	16.4	0.07	25	3487.27	2789.82	7.56	9.36	5.73	0.02	5.07	751.86	1029.95	2.65
E	37	Incision operation	2	45	6	9	5	NO	7	12	24	10	25	7	7	4	2	4	16	5	≥2	YES	breastfeeding	NO	Satisfied	12.38	8.77	0.05	19	1129.24	2016.5	3.34	5.99	3.31	0.04	4.19	227.62	555.17	0.72
E	32	Incision operation	2	56	5	9	6	NO	7	13	25	4	4	8	8	3	1	5	14	3	≥2	NO	breastfeeding	NO	Not satisfied	10.5	6.5	0.07	35	702.31	1114.78	2.2	4.76	2.63	0.05	6.35	137.38	327.11	0.69
E	21	Incision operation	2	32	10	7	8	NO	8	15	35	33	23	6	6	3	2	3	14	5	1	NO	Stop breastfeeding	NO	Satisfied	10.79	7.88	0.03	10	837.2	1196	2.8	6.1	3.27	0.06	9.74	191.85	737.9	0.56
E	25	Incision operation	2	34	12	6	4	YES	14	20	82	62	54	7	7	3	2	3	13	3	1	NO	breastfeeding	YES	Not satisfied	11	9.21	0.06	16.7	1332.43	2834.95	6.76	9.36	5.73	0.04	0.99	751.86	1029.95	2.65
E	32	Incision operation	2	25	31	7	4	NO	4	8	15	13	9	7	7	4	2	6	15	4	≥2	NO	breastfeeding	NO	Satisfied	10.47	8.11	0.02	8	1193.69	1956.86	3.19	5.99	3.31	0.03	2.59	227.62	555.17	0.72
E	32	Incision operation	2	56	15	8	5	NO	3	9	50	10	5	8	8	5	3	3	15	2	1	YES	breastfeeding	NO	Satisfied	9.33	7.34	0.05	20	747.83	1526.18	2.19	4.76	2.63	0.06	16	137.38	327.11	0.69
E	30	Incision operation	2	36	15	5	3	NO	6	9	13	14	16	6	6	7	3	3	13	3	≥2	NO	breastfeeding	NO	Satisfied	12.38	8.77	0.05	19	1129.24	2016.5	3.34	8.02	4.84	0.04	4.17	248.83	606.89	0.78
E	31	Incision operation	2	23	10	5	6	NO	8	14	17	30	17	6	6	8	6	4	15	4	1	YES	breastfeeding	NO	Satisfied	9.2	6.5	0.08	49	702.31	1114.78	2.2	6.1	3.27	0.04	4.07	191.85	737.9	0.56
E	26	Incision operation	2	46	11	7	5	YES	4	7	35	36	20	7	7	6	6	3	16	5	1	NO	breastfeeding	YES	Not satisfied	10.79	7.88	0.03	10	837.2	1196	2.8	4.76	2.63	0.06	5.17	137.38	327.11	0.69
E	27	Incision operation	2	30	21	6	7	NO	4	7	10	4	0	7	7	8	5	3	14	4	1	NO	breastfeeding	NO	Satisfied	11	9.21	0.5	26.7	1332.43	2834.95	6.76	8.02	4.84	0.01	15.5	248.83	606.89	0.78
E	39	Incision operation	2	60	14	7	5	NO	5	13	29	19	5	8	8	6	6	7	14	3	1	YES	breastfeeding	NO	Not satisfied	10.47	8.11	0.02	8	1193.69	1956.86	3.19	6.1	3.27	0.02	0.96	191.85	737.9	0.56
E	27	Incision operation	2	30	16	5	4	NO	5	14	22	27	12	7	7	7	5	3	13	5	≥2	YES	breastfeeding	NO	Satisfied	5.7	3.41	0.04	3	218.86	455.97	0.94	3.19	1.49	0.04	14.6	56.69	236.22	0.29
E	37	Incision operation	2	30	9	8	4	NO	6	13	30	16	15	7	7	7	6	3	15	4	1	NO	Stop breastfeeding	NO	Not satisfied	7.62	4.2	0.02	2	104.05	400.2	0.37	6.12	4.24	0.05	6.35	482.06	1268.58	1.3
E	29	Incision operation	2	38	7	8	7	YES	6	13	14	18	18	8	8	8	5	6	15	5	1	NO	Stop breastfeeding	YES	Not satisfied	10.47	8.11	0.01	8	1193.69	1956.86	3.19	6.12	4.24	0.06	2.59	482.06	1268.58	1.3
E	30	Incision operation	2	47	6	8	6	NO	7	14	45	45	35	6	6	6	4	7	14	5	1	NO	Stop breastfeeding	YES	Satisfied	10.47	8.11	0.01	8	1193.69	1956.86	3.19	6.1	3.27	0.04	16	191.85	737.9	0.56
E	31	Incision operation	2	23	5	4	4	NO	6	8	62	22	12	8	8	8	4	3	13	4	1	NO	breastfeeding	NO	Satisfied	8.62	4.2	0.03	10	104.05	400.2	0.37	6.27	1.92	0.01	5.17	73.25	293	0.25
E	30	Incision operation	2	47	6	8	5	NO	5	8	45	45	7	6	6	6	3	3	15	4	1	NO	breastfeeding	NO	Not satisfied	4.62	1.9	0.02	1	65.2	191.78	0.3	6.1	3.27	0.02	5.07	191.85	737.9	0.56
E	31	Incision operation	2	23	5	4	6	YES	6	10	62	22	12	7	7	7	4	4	15	5	1	NO	Stop breastfeeding	YES	Satisfied	9.63	7.24	0.03	10	647.31	1377.26	1.96	9.36	5.73	0.04	5.17	751.86	1029.95	2.65
F	33	Incision operation	3	60	10	6	3	NO	5	12	20	12	7	7	7	7	4	3	13	5	1	YES	breastfeeding	NO	Not satisfied	8.17	5.47	0.03	3	607.26	1190.71	1.54	5.99	3.31	0.05	5.07	227.62	555.17	0.72
F	34	Incision operation	3	45	12	9	8	YES	9	14	45	37	30	8	8	8	3	3	13	3	1	NO	breastfeeding	YES	Satisfied	9.21	6.59	0.03	10	438.08	1068.48	1.31	4.76	2.63	0.06	4.19	137.38	327.11	0.69
F	28	Incision operation	3	36	23	8	6	NO	4	7	57	47	30	6	6	7	5	6	15	5	1	YES	breastfeeding	NO	Satisfied	8.11	5.26	0.05	20	403.14	1033.68	1.02	6.1	3.27	0.02	6.35	191.85	737.9	0.56
F	29	Incision operation	3	53	6	5	5	NO	5	8	20	12	8.5	7	7	7	4	5	15	3	1	NO	Stop breastfeeding	NO	Satisfied	19.63	16.4	1.46	59	3487.27	2789.82	7.56	9.36	5.73	0.04	9.74	751.86	1029.95	2.65
F	26	Incision operation	3	45	9	6	3	YES	4	7	12	3	0.5	7	7	8	3	5	14	4	1	NO	breastfeeding	YES	Not satisfied	9.63	7.24	0.03	10	647.31	1377.26	1.96	5.99	3.31	0.05	0.99	227.62	555.17	0.72
F	35	Incision operation	3	90	11	8	12	YES	10	21	87	90	101	8	8	6	3	7	13	2	≥2	YES	breastfeeding	YES	Satisfied	12.39	8.79	0.06	15	1490.58	2258.45	4.23	4.76	2.63	0.06	2.59	137.38	327.11	0.69
F	24	Incision operation	3	43	10	4	5	NO	14	19	38	42	40	7	7	8	3	3	15	4	1	YES	breastfeeding	YES	Satisfied	9.33	7.34	0.06	20	747.83	1526.18	2.19	8.02	4.84	0.04	16	248.83	606.89	0.78
F	32	Incision operation	3	55	11	5	10	YES	10	14	50	45	30	8	8	6	4	7	15	5	≥2	NO	breastfeeding	YES	Satisfied	12.38	8.77	0.05	19	1129.24	2016.5	3.34	6.1	3.27	0.01	4.17	191.85	737.9	0.56
F	32	Incision operation	3	45	21	5	5	NO	5	8	45	37	15	7	7	7	4	4	15	5	≥2	NO	Stop breastfeeding	NO	Satisfied	9.63	7.24	0.03	10	647.31	1377.26	1.96	9.36	5.73	0.04	5.17	751.86	1029.95	2.65
F	28	Incision operation	3	30	14	6	7	YES	9	13	60	14	20	7	7	7	4	3	13	5	1	NO	breastfeeding	YES	Not satisfied	8.17	5.47	0.03	3	607.26	1190.71	1.54	5.99	3.31	0.05	5.07	227.62	555.17	0.72
F	26	Incision operation	3	60	16	5	5	NO	7	10	32	18	10	8	8	8	3	3	13	3	1	NO	breastfeeding	NO	Satisfied	9.21	6.59	0.03	10	438.08	1068.48	1.31	4.76	2.63	0.06	4.19	137.38	327.11	0.69
F	39	Incision operation	3	30	9	5	4	NO	5	10	27	12	2	6	6	7	5	6	15	5	≥2	YES	breastfeeding	NO	Not satisfied	8.11	5.26	0.05	20	403.14	1033.68	1.02	6.1	3.27	0.02	6.35	191.85	737.9	0.56
F	37	Incision operation	3	30	7	5	4	NO	9	15	47	26	20	7	7	7	4	5	15	3	1	NO	Stop breastfeeding	NO	Satisfied	19.63	16.4	1.46	59	3487.27	2789.82	7.56	9.36	5.73	0.04	9.74	751.86	1029.95	2.65
F	35	Incision operation	3	38	6	8	7	YES	15	21	62	90	94	7	7	8	3	5	14	4	≥2	YES	breastfeeding	YES	Not satisfied	9.63	7.24	0.03	10	647.31	1377.26	1.96	5.99	3.31	0.05	0.99	227.62	555.17	0.72
F	28	Incision operation	3	47	5	4	3	NO	5	9	39	8	4	8	8	6	3	3	13	2	1	NO	Stop breastfeeding	NO	Satisfied	12.39	8.79	0.06	15	1490.58	2258.45	4.23	4.76	2.63	0.06	2.59	137.38	327.11	0.69
F	34	Incision operation	3	23	10	9	3	NO	6	10	10	12	12	7	7	8	3	3	15	4	1	NO	breastfeeding	NO	Satisfied	9.33	7.34	0.06	20	747.83	1526.18	2.19	8.02	4.84	0.04	16	248.83	606.89	0.78
F	27	Incision operation	3	60	12	9	3	NO	9	15	24	10	25	8	8	6	4	7	15	5	1	NO	breastfeeding	NO	Satisfied	12.38	8.77	0.05	19	1129.24	2016.5	3.34	6.1	3.27	0.01	4.17	191.85	737.9	0.56
F	26	Incision operation	3	45	11	9	8	NO	7	13	58	60	47	7	7	7	4	4	15	5	≥2	NO	Stop breastfeeding	NO	Not satisfied	9.63	7.24	0.03	10	647.31	1377.26	1.96	9.36	5.73	0.04	5.17	751.86	1029.95	2.65
F	28	Incision operation	3	34	6	5	6	YES	8	15	39	30	20	7	7	7	4	3	13	5	1	YES	breastfeeding	YES	Not satisfied	8.17	5.47	0.03	3	607.26	1190.71	1.54	5.99	3.31	0.05	5.07	227.62	555.17	0.72
F	29	Incision operation	3	53	9	8	5	NO	13	19	82	62	54	8	8	8	3	3	13	3	1	NO	breastfeeding	NO	Satisfied	9.21	6.59	0.03	10	438.08	1068.48	1.31	4.76	2.63	0.06	4.19	137.38	327.11	0.69
F	35	Incision operation	3	38	6	8	7	NO	15	20	62	90	94	6	6	7	5	6	15	5	≥2	YES	breastfeeding	NO	Not satisfied	8.11	5.26	0.05	20	403.14	1033.68	1.02	6.1	3.27	0.02	6.35	191.85	737.9	0.56
F	28	Incision operation	3	47	5	4	3	NO	5	9	39	20	15	7	7	7	4	5	15	3	1	NO	Stop breastfeeding	NO	Satisfied	19.63	16.4	1.46	59	3487.27	2789.82	7.56	9.36	5.73	0.04	9.74	751.86	1029.95	2.65
F	34	Incision operation	3	23	10	7	3	YES	6	9	10	12	12	7	7	8	3	5	14	4	1	NO	breastfeeding	YES	Not satisfied	9.63	7.24	0.03	10	647.31	1377.26	1.96	5.99	3.31	0.05	0.99	227.62	555.17	0.72
F	27	Incision operation	3	60	12	7	3	NO	9	15	24	10	25	8	8	6	3	3	13	2	1	NO	Stop breastfeeding	NO	Satisfied	12.39	8.79	0.06	15	1490.58	2258.45	4.23	4.76	2.63	0.06	2.59	137.38	327.11	0.69
F	26	Incision operation	3	45	11	8	8	NO	7	10	47	39	40	7	7	8	3	3	15	4	≥2	NO	breastfeeding	NO	Satisfied	9.33	7.34	0.06	20	747.83	1526.18	2.19	8.02	4.84	0.04	16	248.83	606.89	0.78
F	28	Incision operation	3	34	6	8	6	NO	8	14	39	30	35	8	8	6	4	7	15	5	1	YES	Stop breastfeeding	NO	Satisfied	12.38	8.77	0.05	19	1129.24	2016.5	3.34	6.1	3.27	0.01	4.17	191.85	737.9	0.56
F	29	Incision operation	3	53	9	9	6	YES	13	19	82	62	54	8	9	8	5	6	17	5	1	NO	breastfeeding	YES	Not satisfied	11.38	7.77	0.06	18	860.94	1871.61	2.61	7.1	3.47	0.02	3.17	261.62	726.74	0.79
